# Supplementary material for: Analysis of Clinical Criteria for Discharge Among Patients Hospitalized for COVID-19: Development and Validation of a Risk Prediction Model
Source: J Gen Intern Med. 2024 Jun 27;39(14):2649–61. doi: 10.1007/s11606-024-08856-x (PMC11534938; doi:10.1007/s11606-024-08856-x)
Supplement: Supplementary file 1 — Supplementary file1 (XLSX 126 KB) [file 11606_2024_8856_MOESM1_ESM.xlsx]

## Sheet: RiskCalculator
	Risk of 30-Day Readmission or Death after COVID-19 Admission
	Demographics					Instructions:
	Sex					Enter data using either by typing in Column D
	Age					or using the pull-down menu on the right of Column D
	Smoking Status					(click on cell to show menu control)
	Condition at Discharge
	Fever status in last 72 hours
	Max. respiratory rate in last 24 hours
	Max. heart rate in last 24 hours
	Worst oxygen requirement in last 24 hours
	O2 requirement last 24 hours compared to last 72 hours
	HOSPITAL score				<--------	See HOSPITAL Score worksheet to calculate score
	Absolute lymphoctye count at discharge
	Platelet count at discharge
	Inpatient Treatment
	Corticosteroids
	Anticoagulants
	Remdesivir
	Inpatient Hospital Course
	No. of days since 1st (+) COVID-19 test
	No. of days in ICU
	Discharge directly from ICU
	Discharge destination
	Developed congestive heart failure (as complication of COVID-19)
	Medical History
	Elixhauser-van Walraven score				<--------	See Elixhauser-van Walraven Score worksheet to calculate score
	Medical history of (check all that apply):
	Hypertension			FALSE
	Chronic pulmonary disease			FALSE
	Diabetes mellitus			FALSE
	Renal failure			FALSE
	Coronary artery disease, peripherval vascular disease, or MI			FALSE
	Cancer			FALSE
	Result:		One or more missing risk factors
	Your patient's predicted risk of 30-day readmission or death is:
				TRUE

## Sheet: HOSPITAL Score
	HOSPITAL Score for 30-Day Potentially Avoidable Readmissions (Maximum score: 13)
	Attribute	Points	Patient Value			Instructions:
	Low hemoglobin level at discharge (<12 g/dL)	1		FALSE		Enter data either by using the pull-down menu on the right of Column D
	Discharge from an oncology service	2		FALSE		or clicking on check-box
	Low sodium level at discharge (<135 mEq/L)	1		FALSE
	Procedure during hospital stay (any ICD-9-CM coded procedure)	1		FALSE
	Index admission type: nonelective	1		FALSE
	No. of hospital admissions during the previous year		0		<--------	Use pull-down menu (click on cell to show menu control)
	0	0
	1-5	2
	>5	5
	Length of stay ≥ 5 d	2		FALSE
	Hospital Score		0
	Abbreviation: ICD-9-CM, International Classification of Diseases, Ninth Revision, Clinical Modification
	SI conversion factors: To convert hemoglobin to grams per liter, multiply by 10; conversion of serum sodium to millimoles per liter is 1:1.
	Donzé J, Aujesky D, Williams D, Schnipper JL. Potentially avoidable 30-day hospital readmissions in medical patients: derivation and validation of a prediction model. JAMA Intern Med. 2013;173(8):632-638.
	Points*PatientValue

## Sheet: Elixhauser van Walraven Score
	Elixhauser-van Walraven Comorbidity Score
	Comorbidity	Points	Patient Value			Instructions:
	Congestive Heart Failure	7		FALSE		Enter data by clicking on check-box
	Cardiac Arrhythmias	5		FALSE
	Valvular Disease	-1		FALSE
	Pulmonary Circulation Disorders	4		FALSE
	Peripheral Vascular Disorders	2		FALSE
	Paralysis	7		FALSE
	Neurodegenerative Disorders	6		FALSE
	Chronic Pulmonary Disease	3		FALSE
	Renal Failure	5		FALSE
	Liver Disease	11		FALSE
	Lymphoma	9		FALSE
	Metastatic Cancer	12		FALSE
	Solid Tumor without Metastases	4		FALSE
	Coagulaopathy	3		FALSE
	Obesity	-4		FALSE
	Weight Loss	6		FALSE
	Fluid and Electrolyte Disorders	5		FALSE
	Blood Loss Anemia	-2		FALSE
	Deficiency Anemia	-2		FALSE
	Drug Use Disorder	-7		FALSE
	Depression	-3		FALSE
	Total Score		0
	Van Walraven C, Dhalla IA, Bell C, et al. Derivation and validation of an index to predict early death or unplanned readmission after discharge from hospital to the community. CMAJ. 2010;182(6):551-557.

## Sheet: Calc
Intercept	-4.53108
Sex	0.195774
Age	#N/A
Smoking	#N/A
Fever	#N/A
Resp	#N/A
Pulse	#N/A
Worst O2	#N/A
O2 Improving	#N/A
HOSPITAL	#N/A
Lymph	#N/A
Platelet	#N/A
Steroids	#N/A
Anticoagulants	#N/A
Remdesivir	#N/A
Days Positive	#N/A
Days ICU	0
Direct ICU Discharge	#N/A
DC Destination	#N/A
CHF Complication	#N/A
Elixhauser	#N/A
Hypertension	0
CPD	0
DM	0
RF	0
CAD,PVD,MI	0
Cancer	0
Inter Remd and RR	0
Inter Steroids and DC Dest	0
Logit	#N/A
Odds	#N/A
Prob	#N/A
HOSPITAL Score
Low hemoglobin level at discharge (<12 g/dL)	0
Discharge from an oncology service	0
Low sodium level at discharge (<135 mEq/L)	0
Procedure during hospital stay (any ICD-9-CM coded procedure)	0
Index admission type: nonelective	0
No. of hospital admissions during the previous year	0
Length of stay ≥ 5 d	0
Hospital Score	0
Elixhauser van Walraven Score
Congestive Heart Failure	7	0
Cardiac Arrhythmias	5	0
Valvular Disease	-1	0
Pulmonary Circulation Disorders	4	0
Peripheral Vascular Disorders	2	0
Paralysis	7	0
Neurodegenerative Disorders	6	0
Chronic Pulmonary Disease	3	0
Renal Failure	5	0
Liver Disease	11	0
Lymphoma	9	0
Metastatic Cancer	12	0
Solid Tumor without Metastases	4	0
Coagulaopathy	3	0
Obesity	-4	0
Weight Loss	6	0
Fluid and Electrolyte Disorders	5	0
Blood Loss Anemia	-2	0
Deficiency Anemia	-2	0
Drug Use Disorder	-7	0
Depression	-3	0
	Score	0

## Sheet: Validation
Sex		Female	0
		Male	0.195774
Age		18-39	0
		40-49	0.0278253
		50-64	0.45942
		65-74	0.757867
		75-84	0.941043
		85+	1.01371
Smoking		Never smoked	0
		Former/current smoker	0.141014
Fever		Afebrile and no antipyretics	0
		Afebrile but on antipyretics	0.110148
		Febrile	0.564076
Resp		<=24	0
		>24	0.21388
Pulse		<=100	0
		>100	0.317652
O2		Room air	0
		Low flow suppl. O2	0.143425
		High flow suppl. O2	0.252269
		CPAP/BiPAP	0.770717
		Mechanical ventilation or ECMO	1.48747
		Unknown	0.477857
O2 change		Improving	0
		Not improving or unknown	0.141354
HOSPITAL		0-4	0
		5-6	0.348031
		7+	0.701946
Lymph		>800	0
		<=800	0.367167
		Unknown	0.204764
Platelets		Normal	0
		Low	0.469918
		High	-0.260726
		Unknown	0.52145
Steroids		No	0
		Yes	0.47822
Remdesivir		No	0
		Yes	-0.295664
Anticoagulants		No	0
		Yes, with prophylactic dose	-0.187738
		Yes, with treatment dose	-0.212197
Days Positive		0-7	0
		8-10	-0.209585
		11-14	-0.419713
		15+	-0.374732
DC Destination		Home	0
		SNF/Rehab/LTAC	0.289747
		Other or unknown	0.830366
Elixhauser		<0	0
		0-5	0.00616274
		6-12	0.167708
		>12	0.22677
ICU Days			-0.0598219
Direct ICU Discharge		No	0
		Yes	-1.0972
CHF Complication		No	0
		Yes	0.103265
Hypertension			0.150663
CPD			0.0882447			0
DM			0.119905
RF			0.264682
CAD, PVD, MI			0.149561
Cancer			0.22991
Interaction: Remdesivir and Resp Rate			0.31301
Interaction: Steroids and DC Destination		SNF/Rehab/LTAC	0.0861557
		Other or unknown	-0.487557
Prior Admissions		0	0
		1-5	2
		>5	5

## Sheet: Coefficients
Characteristic	Coefficient	PatientValue	CoefficientxPatientValue
(Intercept)	-4.53108
Afebrile in last 72 hr but on antipyretics	0.110148	0	0
Febrile in last 72 h	0.564076	0	0
RR > 24 in last 24 h	0.21388	0	0
Pulse > 100 in last 24 h	0.317652	0	0
Worst O2 requirement last 24 hrs: Low flow suppl. O2	0.143425	0	0
Worst O2 requirement last 24 hrs: High flow suppl. O2	0.252269	0	0
Worst O2 requirement last 24 hrs: CPAP/BiPAP	0.770717	0	0
Worst O2 requirement last 24 hrs: Vent or ECMO	1.48747	0	0
Worst O2 requirement last 24 hrs: Missing	0.477857	0	0
O2 requirement last 24 h not better than last 72 h or missing	0.141354	0	0
Discharge absolute lymphocyte count <= 800: Yes	0.367167	0	0
Discharge absolute lymphocyte count <= 800: Missing	0.204764	0	0
Elixhauser-Walraven score = 0-5	0.00616274	0	0
Elixhauser-Walraven score = 6-12	0.167708	0	0
Elixhauser-Walraven score = 12+	0.22677	0	0
Current/former smoker	0.141014	0	0
History of hypertension	0.150663	0	0
History of chronic pulmonary disease	0.0882447	0	0
History of diabetes mellitus	0.119905	0	0
History of renal failure	0.264682	0	0
History of CAD, PVD or MI	0.149561	0	0
History of cancer	0.22991	0	0
CHF (as complication of COVID)	0.103265	0	0
Days since 1st (+) COVID test: 8-10	-0.209585	0	0
Days since 1st (+) COVID test: 11-14	-0.419713	0	0
Days since 1st (+) COVID test > 14	-0.374732	0	0
Days in ICU (1 additional day)	-0.0598219	0	0
Direct ICU discharge	-1.0972	0	0
Age = 40-49	0.0278253	0	0
Age = 50-64	0.45942	0	0
Age = 65-74	0.757867	0	0
Age = 75-84	0.941043	0	0
Age = 85+	1.01371	0	0
Male sex	0.195774	0	0
Receipt of corticosteroids	0.47822	0	0
Prophylaxis dose of anticoagulants	-0.187738	0	0
Treatment dose of anticoagulants	-0.212197	0	0
Discharge destination: SNF/Rehab/LTAC	0.289747	0	0
Discharge destination: Other or Missing	0.830366	0	0
HOSPITAL score = 5-6	0.348031	0	0
HOSPITAL score = 7+	0.701946	0	0
Last platelet count: Low	0.469918	0	0
Last platelet count: High	-0.260726	0	0
Last platelet count: Missing	0.52145	0	0
Receipt of remdesivir	-0.295664	0	0
RR > 24 in last 24 h & receipt of remdesivir	0.31301	0	0
Receipt of corticosteroids & discharge to SNF/Rehab/LTAC	0.0861557	0	0
Receipt of corticosteroids & discharge to Other or missing discharge location	-0.487557	0	0
Logit	-4.53108
Odds	0.0107691
Probability	0.0106544
